# Supplementary material for: Application of environmental DNA metabarcoding to identify fish community characteristics in subtropical river systems
Source: Ecol Evol. 2024 May 9;14(5):e11214. doi: 10.1002/ece3.11214 (PMC11079634; doi:10.1002/ece3.11214)
Supplement: Supplementary file 2 — Table S2.–S6. [file ECE3-14-e11214-s002.xlsx]

## Sheet: Table S2
Table S2: eDNA OTU reads of blank and negative control (NC) samples
Taxon	Blank	NC1	NC2	NC3
Cichliformes|Cichlidae|Coptodon|Coptodon zillii		18		19
Cichliformes|Cichlidae|Parachromis|Parachromis managuensis
Cichliformes|Cichlidae|Oreochromis|Oreochromis aureus
Cichliformes|Cichlidae|Oreochromis|Oreochromis mossambicus
Cichliformes|Cichlidae|Oreochromis|Oreochromis niloticus
Pleuronectiformes|Scophthalmidae|Scophthalmus|Scophthalmus maximus
Clupeiformes|Engraulidae|Coilia|Coilia grayi
Clupeiformes|Clupeidae|Konosirus|Konosirus punctatus				21
Elopiformes|Megalopidae|Megalops|Megalops cyprinoides		12
Synbranchiformes|Mastacembelidae|Mastacembelus|Mastacembelus armatus
Synbranchiformes|Synbranchidae|Monopterus|Monopterus albus
Cyprinodontiformes|Heteropteridae|Oryzias|Oryzias curvinotus
Cyprinodontiformes|Poeciliidae|Gambusia|Gambusia affinis
Cypriniformes|Cultrinae|Pseudolaubuca|Pseudolaubuca engraulis
Cypriniformes|Cultrinae|Pseudohemiculter|Pseudohemiculter dispar
Cypriniformes|Cultrinae|Culter|Culter alburnus
Cypriniformes|Cultrinae|Culter|Culter pseudobrevicauda
Cypriniformes|Leuciscinae|Ctenopharyngodon|Ctenopharyngodon idella
Cypriniformes|Leuciscinae|Squaliobarbus|Squaliobarbus curriculus				11
Cypriniformes|Cultrinae|Megalobrama|Megalobrama amblycephala
Cypriniformes|Cultrinae|Megalobrama|Megalobrama terminalis
Cypriniformes|Cultrinae|Parabramis|Parabramis pekinensis
Cypriniformes|Xenocyprinae|Xenocypris|Xenocypris davidi
Cypriniformes|Xenocyprinae|Xenocypris|Xenocypris argentea
Cypriniformes|Hypophthalmichthyinae|Hypophthalmichthys|Hypophthalmichthys molitrix
Cypriniformes|Hypophthalmichthyinae|Hypophthalmichthys|Hypophthalmichthys nobilis
Cypriniformes|Danioninae|Zacco|Zacco platypus
Cypriniformes|Danioninae|Opsariichthys|Opsariichthys bidens		24
Cypriniformes|Leuciscinae|Mylopharyngodon|Mylopharyngodon piceus
Cypriniformes|Cultrinae|Toxabramis|Toxabramis houdemeri
Cypriniformes|Cyprinidae|Nicholsicypris|Nicholsicypris normalis
Cypriniformes|Cyprinidae|Onychostoma|Onychostoma gerlachi
Cypriniformes|Gobioninae|Abbottina|Abbottina rivularis
Cypriniformes|Danioninae|Rasbora|Rasbora steineri
Cypriniformes|Cultrinae|Hemiculter|Hemiculter leucisculus
Cypriniformes|Barbinae|Acrossocheilus|Acrossocheilus beijiangensis		7
Cypriniformes|Barbinae|Acrossocheilus|Acrossocheilus parallens
Cypriniformes|Gobioninae|Hemibarbus|Hemibarbus medius
Cypriniformes|Cyprinidae|Carassius|Carassius auratus			24
Cypriniformes|Labeoninae|Osteochilus|Osteochilus salsburyi
Cypriniformes|Cyprinidae|Cyprinus|Cyprinus carpio
Cypriniformes|Cyprinidae|Carassioides|Carassioides acuminatus
Cypriniformes|Xenocyprinae|Metzia|Metzia lineata
Cypriniformes|Labeoninae|Cirrhinus|Cirrhinus molitorella
Cypriniformes|Labeoninae|Cirrhinus|Cirrhinus mrigala
Cypriniformes|Barbinae|Pseudorasbora|Pseudorasbora parva
Cypriniformes|Gobioninae|Sarcocheilichthys|Sarcocheilichthys nigripinnis
Cypriniformes|Gobioninae|Saurogobio|Saurogobio dabryi
Cypriniformes|Gobioninae|Pseudogobio|Pseudogobio vaillanti
Cypriniformes|Barbinae|Puntius|Puntius semifasciolatus
Cypriniformes|Gobioninae|Microphysogobio|Microphysogobio fukiensis
Cypriniformes|Labeoninae|Labeo|Labeo rohita				12
Cypriniformes|Gobioninae|Squalidus|Squalidus argentatus		26
Cypriniformes|Gobioninae|Squalidus|Squalidus multimaculatus
Cypriniformes|Acheilognathinae|Rhodeus|Rhodeus ocellatus
Cypriniformes|Acheilognathinae|Rhodeus|Rhodeus sinensis
Cypriniformes|Acheilognathinae|Acanthorhodeus|Acanthorhodeus chankaensis
Cypriniformes|Acheilognathinae|Acheilognathus|Acheilognathus cyanostigma
Cypriniformes|Acheilognathinae|Acheilognathus|Acheilognathus macropterus
Cypriniformes|Acheilognathinae|Acheilognathus|Acheilognathus tonkinensis				14
Cypriniformes|Gastromyzontidae|Pseudogastromyzon|Pseudogastromyzon changtingensis
Cypriniformes|Gastromyzontidae|Pseudogastromyzon|Pseudogastromyzon myersi
Cypriniformes|Gastromyzontidae|Pseudogastromyzon|Pseudogastromyzon peristictus
Cypriniformes|Gastromyzontidae|Vanmanenia|Vanmanenia pingchowensis
Cypriniformes|Cobitidae|Paramisgurnus|Paramisgurnus dabryanus		15
Cypriniformes|Cobitidae|Misgurnus|Misgurnus anguillicaudatus
Cypriniformes|Cobitidae|Cobitis|Cobitis arenae
Cypriniformes|Cobitidae|Cobitis|Cobitis sinensis
Cypriniformes|Nemacheilidae|Schistura|Schistura fasciolata			22
Cypriniformes|Nemacheilidae|Micronemacheilus|Micronemacheilus pulcher
Cypriniformes|Barbinae|Spinibarbus|Spinibarbus hollandi
Spariformes|Sparidae|Pagrus|Pagrus major
Spariformes|Sparidae|Acanthopagrus|Acanthopagrus latus
Spariformes|Sparidae|Acanthopagrus|Acanthopagrus schlegelii
Perciformes|Lateolabracidae|Lateolabrax|Lateolabrax maculatus
Perciformes|Terapontidae|Rhynchopelates|Rhynchopelates oxyrhynchus
Anguilliformes|Anguillidae|Anguilla|Anguilla japonica
Siluriformes|Ictaluridae|Ictalurus|Ictalurus punctatus
Siluriformes|Bagridae|Hemibagrus|Hemibagrus guttatus
Siluriformes|Bagridae|Tachysurus|Tachysurus fulvidraco
Siluriformes|Bagridae|Pseudobargrus|Pseudobargrus adiposalis
Siluriformes|Bagridae|Leiocassis|Leiocassis longirostris
Siluriformes|Loricariidae|Pterygoplichthys|Pterygoplichthys anisitsi			17
Siluriformes|Loricariidae|Pterygoplichthys|Pterygoplichthys pardalis
Siluriformes|Pangasiidae|Pangasianodon|Pangasianodon hypophthalmus
Siluriformes|Plotosidae|Plotosus|Plotosus lineatus
Siluriformes|Siluridae|Silurus|Silurus asotus
Siluriformes|Siluridae|Pterocryptis|Pterocryptis cochinchinensis				14
Siluriformes|Clariidae|Clarias|Clarias fuscus
Siluriformes|Clariidae|Clarias|Clarias gariepinus
Anabantiformes|Channidae|Channa|Channa asiatica
Anabantiformes|Channidae|Channa|Channa gachua
Anabantiformes|Channidae|Channa|Channa maculata
Anabantiformes|Anabantidae|Anabas|Anabas testudineus
Anabantiformes|Osphronemidae|Macropodus|Macropodus opercularis
Scombriformes|Stromateidae|Pampus|Pampus argenteus
Perciformes|Sinipercidae|Siniperca|Siniperca knerii
Perciformes|Sinipercidae|Siniperca|Siniperca scherzeri
Perciformes|Centrarchidae|Micropterus|Micropterus salmoides			11
Carangiformes|Carangidae|Trachinotus|Trachinotus ovatus
Tetraodontiformes|Tetraodontidae|Takifugu|Takifugu bimaculatus
Perciformes|Scatophagidae|Scatophagus|Scatophagus argus
Acanthuriformes|Sciaenidae|Collichthys|Collichthys lucidus
Acanthuriformes|Sciaenidae|Larimichthys|Larimichthys crocea
Perciformes|Sillaginidae|Sillago|Sillago sihama
Gobiiformes|Odontobutidae|Odontobutis|Odontobutis sinensis
Gobiiformes|Butidae|Oxyeleotris|Oxyeleotris marmorata
Gobiiformes|Eleotridae|Eleotris|Eleotris fusca
Gobiiformes|Eleotridae|Eleotris|Eleotris oxycephala
Gobiiformes|Butidae|Bostrychus|Bostrychus sinensis			16
Gobiiformes|Odontobutidae|Micropercops|Micropercops swinhonis
Gobiiformes|Gobiidae|Glossogobius|Glossogobius aureus
Gobiiformes|Gobiidae|Glossogobius|Glossogobius giuris
Gobiiformes|Oxudercidae|Boleophthalmus|Boleophthalmus pectinirostris				22
Gobiiformes|Oxudercidae|Odontamblyopus|Odontamblyopus rubicundus
Gobiiformes|Oxudercidae|Rhinogobius|Rhinogobius giurinus		9
Gobiiformes|Oxudercidae|Rhinogobius|Rhinogobius cliffordpopei
Gobiiformes|Oxudercidae|Rhinogobius|Rhinogobius similis
Gobiiformes|Oxudercidae|Rhinogobius|Rhinogobius leavelli
Gobiiformes|Oxudercidae|Mugilogobius|Mugilogobius abei
Gobiiformes|Oxudercidae|Mugilogobius|Mugilogobius myxodermus
Perciformes|Gerreidae|Gerres|Gerres filamentosus
Characiformes|Prochilodontidae|Prochilodus|Prochilodus lineatus
Characiformes|Serrasalmidae|Piaractus|Piaractus brachypomus
Mugiliformes|Mugilidae|Liza|Liza carinata
Mugiliformes|Mugilidae|Liza|Liza subviridis
Mugiliformes|Mugilidae|Mugil|Mugil cephalus
Labriformes|Labridae|Doratonotus|Doratonotus megalepis	62			48
Labriformes|Scaridae|Hipposcarus|Hipposcarus harid	50			76
Perciformes|Serranidae|Epinephelus|Epinephelus fuscoguttatus				84
Perciformes|Leiognathidae|Photopectoralis|Photopectoralis bindus				31
Spariformes|Sparidae|Rhabdosargus|Rhabdosargus haffara	59
Salmonformes|Salmonidae|Salmo|Salmo salar	541			283
Salmoniformes|Salmonidae|Salvelinus|Salvelinus fontinalis	239			91
Osmeriformes|Osmeridae|Osmerus|Osmerus mordax	38

## Sheet: Table S3
Table S3: Absolute OTU reads of fish eDNA samples. Note: sampling sites in the Liuxi River (L1 – L14), Zeng River (Z1 – Z12), and Pearl River (P1 – P12).
Sampling sites	L1	L2	L3	L4	L5	L6	L7	L8	L9	L10	L11	L12	L13	L14	P1	P2	P3	P4	Z1	Z2	Z3	Z4	Z5	Z6	Z7	Z8	Z9	Z10	Z11	Z12	P5	P6	P7	P8	P9	P10	P11	P12
Cichliformes|Cichlidae|Coptodon|Coptodon zillii			27615	30417	5315	7127	6179	3323	32856	6101	17648	26620	13893	20511	18671	4591	8300	9326		641	167	16697	417	6990	2477	2139	8	3952	1103	26263	2778	826		602	3213	6417	5601	1082
Cichliformes|Cichlidae|Parachromis|Parachromis managuensis																					3	26	47	284	44								828
Cichliformes|Cichlidae|Oreochromis|Oreochromis aureus					2480	1836		2364		125						2				2		1	78	5	19709	19699	15	31840	24981	7452	56203	20093	40355	6917	9438	34240	37906	6665
Cichliformes|Cichlidae|Oreochromis|Oreochromis mossambicus			111	138	7236	4269	1	6585	4	313		243	3			16261		3		54	2620	260	10631	23717	91	529	5	314	173		272	35	149	47	4	55	118	30
Cichliformes|Cichlidae|Oreochromis|Oreochromis niloticus			15897	11604			74		1547			48453	5541		995	48		92		5	1	429		27	86	27		107	143
Pleuronectiformes|Scophthalmidae|Scophthalmus|Scophthalmus maximus																																9
Clupeiformes|Engraulidae|Coilia|Coilia grayi																							406								319		3267	253	3	1471		44
Clupeiformes|Clupeidae|Konosirus|Konosirus punctatus																																			93	1163		205
Elopiformes|Megalopidae|Megalops|Megalops cyprinoides																																		22		326	1761
Synbranchiformes|Mastacembelidae|Mastacembelus|Mastacembelus armatus	1773						68			51										11
Synbranchiformes|Synbranchidae|Monopterus|Monopterus albus	19	85			13	45	618	232					108			165									66					105			562
Cyprinodontiformes|Heteropteridae|Oryzias|Oryzias curvinotus		5310																			59949	56887	132	165											1152			9
Cyprinodontiformes|Poeciliidae|Gambusia|Gambusia affinis	161		1107	323	798	1206		784	126		213					260						482	110	172	1702				19682	1307	1939			11			617	192
Cypriniformes|Cultrinae|Pseudolaubuca|Pseudolaubuca engraulis					1771
Cypriniformes|Cultrinae|Pseudohemiculter|Pseudohemiculter dispar			29		16	11
Cypriniformes|Cultrinae|Culter|Culter alburnus			75	40	225	408
Cypriniformes|Cultrinae|Culter|Culter pseudobrevicauda						18099
Cypriniformes|Leuciscinae|Ctenopharyngodon|Ctenopharyngodon idella	569	262	1368	121	53	11	11	953	8811	94	11			1549	1487	2	11	10					2259	163	1556	4239	1787	7310	5	1046	213	6700			8596	8168	15731
Cypriniformes|Leuciscinae|Squaliobarbus|Squaliobarbus curriculus							11	22	68		442	11	11	30	74		50	6				53	3531	1380	257	162	5				203	261	3266	585	4829	239	152	110
Cypriniformes|Cultrinae|Megalobrama|Megalobrama amblycephala						8
Cypriniformes|Cultrinae|Megalobrama|Megalobrama terminalis							8	12	8							72		1				1		63	16	424		103
Cypriniformes|Cultrinae|Parabramis|Parabramis pekinensis	1054	276		92			62072	28158	40		7313		183		437	22		50485						20	10	36				1830					31291
Cypriniformes|Xenocyprinae|Xenocypris|Xenocypris davidi			15
Cypriniformes|Xenocyprinae|Xenocypris|Xenocypris argentea							88	1393	50	3	104	6	22		43		33	26												52
Cypriniformes|Hypophthalmichthyinae|Hypophthalmichthys|Hypophthalmichthys molitrix				55	111			437								111							437			968	785				588	3	664	278		100
Cypriniformes|Hypophthalmichthyinae|Hypophthalmichthys|Hypophthalmichthys nobilis				6	45			31								14844			1					2435	560	722		3825	96		3182	30967	106			14
Cypriniformes|Danioninae|Zacco|Zacco platypus	10588	17065	104	89	147	28	8		45	199	819								545	8331	88				29
Cypriniformes|Danioninae|Opsariichthys|Opsariichthys bidens	4336	3626	961	432	8888	10923	516	12535	39	441	602	118							17	93	2370	153			1
Cypriniformes|Leuciscinae|Mylopharyngodon|Mylopharyngodon piceus															5614
Cypriniformes|Cultrinae|Toxabramis|Toxabramis houdemeri																1								93		280		945
Cypriniformes|Cyprinidae|Nicholsicypris|Nicholsicypris normalis																669			39790	18712	456								63
Cypriniformes|Cyprinidae|Onychostoma|Onychostoma gerlachi													5970			626			2463	2643
Cypriniformes|Gobioninae|Abbottina|Abbottina rivularis																									145
Cypriniformes|Danioninae|Rasbora|Rasbora steineri	1004
Cypriniformes|Cultrinae|Hemiculter|Hemiculter leucisculus			10253	8056	45714	26822									4683	2752							4	1272	314	13300	3	8444		837			2663	38	2643	129
Cypriniformes|Barbinae|Acrossocheilus|Acrossocheilus beijiangensis	5887	12082	605	983	397	507	590	11	2068	7
Cypriniformes|Barbinae|Acrossocheilus|Acrossocheilus parallens							223	16			5							117		2245
Cypriniformes|Gobioninae|Hemibarbus|Hemibarbus medius					49	8
Cypriniformes|Cyprinidae|Carassius|Carassius auratus	193	7255	1173	706	443	49	2553	3821	624	867	2172	2839	9803	8868	1933	6524	41883		1552	5		98	133	5665	9892	5424		1173	4	24733	11			46
Cypriniformes|Labeoninae|Osteochilus|Osteochilus salsburyi																1590			47	6655	10	1518	4	12299	2914	1351	10	50
Cypriniformes|Cyprinidae|Cyprinus|Cyprinus carpio		371	8704	874	100	4		227	226	538		581				8130	33	561		1817		234		3473	492	12755	5	5908		4445		116				290
Cypriniformes|Cyprinidae|Carassioides|Carassioides acuminatus																							5487								229			83
Cypriniformes|Xenocyprinae|Metzia|Metzia lineata			102													25				2		1		112	107	12		26
Cypriniformes|Labeoninae|Cirrhinus|Cirrhinus molitorella			46					9	5	1	55				4	3954	11593			1806		641		2956	15118	135	3	5918		16511		267		64		317	725
Cypriniformes|Labeoninae|Cirrhinus|Cirrhinus mrigala															6063	5236	5097						39			6	80219		12	4304	88	58					10
Cypriniformes|Barbinae|Pseudorasbora|Pseudorasbora parva								786	1567			552		843	1353		2533													3085
Cypriniformes|Gobioninae|Sarcocheilichthys|Sarcocheilichthys nigripinnis														774			1328
Cypriniformes|Gobioninae|Saurogobio|Saurogobio dabryi																				2184
Cypriniformes|Gobioninae|Pseudogobio|Pseudogobio vaillanti									35					1921																5177
Cypriniformes|Barbinae|Puntius|Puntius semifasciolatus			138		1081	458		343	8645	7		4				12				34	2838	12		139	40	265
Cypriniformes|Gobioninae|Microphysogobio|Microphysogobio fukiensis
Cypriniformes|Labeoninae|Labeo|Labeo rohita																3567				10		6253		136	8	3
Cypriniformes|Gobioninae|Squalidus|Squalidus argentatus	2873	2515	330	9	390	8		619	747	19	46122	2
Cypriniformes|Gobioninae|Squalidus|Squalidus multimaculatus																						2
Cypriniformes|Acheilognathinae|Rhodeus|Rhodeus ocellatus			206	1545	5723	3148
Cypriniformes|Acheilognathinae|Rhodeus|Rhodeus sinensis	28406	9471			4	2															320	351											651
Cypriniformes|Acheilognathinae|Acanthorhodeus|Acanthorhodeus chankaensis	121	474	13					1209	548	169	218																			261
Cypriniformes|Acheilognathinae|Acheilognathus|Acheilognathus cyanostigma			4		16	2
Cypriniformes|Acheilognathinae|Acheilognathus|Acheilognathus macropterus			350		221	11		196												880											103							17
Cypriniformes|Acheilognathinae|Acheilognathus|Acheilognathus tonkinensis																					851
Cypriniformes|Gastromyzontidae|Pseudogastromyzon|Pseudogastromyzon changtingensis																	6			1427
Cypriniformes|Gastromyzontidae|Pseudogastromyzon|Pseudogastromyzon myersi	59		13		4	1
Cypriniformes|Gastromyzontidae|Pseudogastromyzon|Pseudogastromyzon peristictus																			160
Cypriniformes|Gastromyzontidae|Vanmanenia|Vanmanenia pingchowensis		427						411	800	111		588	33542	744	424															471
Cypriniformes|Cobitidae|Paramisgurnus|Paramisgurnus dabryanus			775	1038	961	919										2				3		2		1	1			9
Cypriniformes|Cobitidae|Misgurnus|Misgurnus anguillicaudatus	163	39		1677	441	301			5746	14	5804					542				768		730	374	103	157			1921			234		1829		604	253
Cypriniformes|Cobitidae|Cobitis|Cobitis arenae	287
Cypriniformes|Cobitidae|Cobitis|Cobitis sinensis																					4
Cypriniformes|Nemacheilidae|Schistura|Schistura fasciolata	1133	1945			84				206	3									1434	1371
Cypriniformes|Nemacheilidae|Micronemacheilus|Micronemacheilus pulcher									2924										9658		1084
Cypriniformes|Barbinae|Spinibarbus|Spinibarbus hollandi																			26	24	7	41		191	32			17
Spariformes|Sparidae|Pagrus|Pagrus major																																		14
Spariformes|Sparidae|Acanthopagrus|Acanthopagrus latus																																26		7
Spariformes|Sparidae|Acanthopagrus|Acanthopagrus schlegelii																							16
Perciformes|Lateolabracidae|Lateolabrax|Lateolabrax maculatus																										11360									2456
Perciformes|Terapontidae|Rhynchopelates|Rhynchopelates oxyrhynchus																422								56										12
Anguilliformes|Anguillidae|Anguilla|Anguilla japonica								65				92						70												337
Siluriformes|Ictaluridae|Ictalurus|Ictalurus punctatus																															212		375	7
Siluriformes|Bagridae|Hemibagrus|Hemibagrus guttatus			2939
Siluriformes|Bagridae|Tachysurus|Tachysurus fulvidraco	161	657								39						447						95	620	48	27			1002	26		1222
Siluriformes|Bagridae|Pseudobargrus|Pseudobargrus adiposalis																1					840							2
Siluriformes|Bagridae|Leiocassis|Leiocassis longirostris					4
Siluriformes|Loricariidae|Pterygoplichthys|Pterygoplichthys anisitsi													142	644	514
Siluriformes|Loricariidae|Pterygoplichthys|Pterygoplichthys pardalis														21	21	569		4					93	537	591			420			356			7	1228			14
Siluriformes|Pangasiidae|Pangasianodon|Pangasianodon hypophthalmus																	959
Siluriformes|Plotosidae|Plotosus|Plotosus lineatus																																			159			18
Siluriformes|Siluridae|Silurus|Silurus asotus	3146	1203						826		22	115							56		1916
Siluriformes|Siluridae|Pterocryptis|Pterocryptis cochinchinensis																			23812	3	870
Siluriformes|Clariidae|Clarias|Clarias fuscus			15892	10770	73	8		2137	177	5	585			4712							182	134	693	82	246
Siluriformes|Clariidae|Clarias|Clarias gariepinus								8939	28				569	4206	35576	15222	2903						41063			3156	5562				4512		1071	213	3070	313	1147
Anabantiformes|Channidae|Channa|Channa asiatica																			197		292
Anabantiformes|Channidae|Channa|Channa gachua			221	49												2367				2	818	1233	110	1544		5165			15259			453	2021	198	887	2349	8493	26
Anabantiformes|Channidae|Channa|Channa maculata			6489	10				718	153	15	151					519						589		105	1134	394		581							5526
Anabantiformes|Anabantidae|Anabas|Anabas testudineus		304		905	650	11				10						482						66	1249	40		3929			1059		187	679	697				32
Anabantiformes|Osphronemidae|Macropodus|Macropodus opercularis					391	353			2951	59
Scombriformes|Stromateidae|Pampus|Pampus argenteus																														29
Perciformes|Sinipercidae|Siniperca|Siniperca knerii																					1214				88			27
Perciformes|Sinipercidae|Siniperca|Siniperca scherzeri				430					260
Perciformes|Centrarchidae|Micropterus|Micropterus salmoides													84	5658	31							150	629	4264	1679		3							37
Carangiformes|Carangidae|Trachinotus|Trachinotus ovatus																																			64
Tetraodontiformes|Tetraodontidae|Takifugu|Takifugu bimaculatus																																						250
Perciformes|Scatophagidae|Scatophagus|Scatophagus argus																																			73			31
Acanthuriformes|Sciaenidae|Collichthys|Collichthys lucidus																																313	1267	190	1295	423		95
Acanthuriformes|Sciaenidae|Larimichthys|Larimichthys crocea																																			115
Perciformes|Sillaginidae|Sillago|Sillago sihama																														105
Gobiiformes|Odontobutidae|Odontobutis|Odontobutis sinensis					45					5		511																		157
Gobiiformes|Butidae|Oxyeleotris|Oxyeleotris marmorata																						161
Gobiiformes|Eleotridae|Eleotris|Eleotris fusca																											51
Gobiiformes|Eleotridae|Eleotris|Eleotris oxycephala																								56			41											23
Gobiiformes|Butidae|Bostrychus|Bostrychus sinensis																																		19
Gobiiformes|Odontobutidae|Micropercops|Micropercops swinhonis	1415	11816
Gobiiformes|Gobiidae|Glossogobius|Glossogobius aureus																										205								14		1563	5646	10
Gobiiformes|Gobiidae|Glossogobius|Glossogobius giuris								178								221							4145			147	10				715		819	16		198	333	28
Gobiiformes|Oxudercidae|Boleophthalmus|Boleophthalmus pectinirostris																																530
Gobiiformes|Oxudercidae|Odontamblyopus|Odontamblyopus rubicundus																																				855		16
Gobiiformes|Oxudercidae|Rhinogobius|Rhinogobius giurinus	9231	8305	106	164	486	250								1443	156	384			2559	782	101			52					61
Gobiiformes|Oxudercidae|Rhinogobius|Rhinogobius cliffordpopei	5494	2035	905	118	96	36		1126	8527	1185	846	2612		19118	2197				949	13557	1977	340	4	68	12371	123				415	2			12
Gobiiformes|Oxudercidae|Rhinogobius|Rhinogobius similis	2040	5231			18																					171
Gobiiformes|Oxudercidae|Rhinogobius|Rhinogobius leavelli				35
Gobiiformes|Oxudercidae|Mugilogobius|Mugilogobius abei								1	53	3	5																							30		299	1274
Gobiiformes|Oxudercidae|Mugilogobius|Mugilogobius myxodermus														812	2925	724	2775	27						48	121												363
Perciformes|Gerreidae|Gerres|Gerres filamentosus										8
Characiformes|Prochilodontidae|Prochilodus|Prochilodus lineatus																179									112
Characiformes|Serrasalmidae|Piaractus|Piaractus brachypomus																		29																	1842		760
Mugiliformes|Mugilidae|Liza|Liza carinata					20													6					1162	1				447	121		1284	808	2833	379	4095	5663	5557	492
Mugiliformes|Mugilidae|Liza|Liza subviridis																															129	20530	1235	661	1216	11142	7258	62
Mugiliformes|Mugilidae|Mugil|Mugil cephalus																							2					599	168			416		79	4298	1108	3239	811

## Sheet: Table S4
Table S4: Relative percentage (%) of OTU reads of fish eDNA samples. Note: sampling sites in the Liuxi River (L1 – L14), Zeng River (Z1 – Z12), and Pearl River (P1 – P12).
Sampling sites	L1	L2	L3	L4	L5	L6	L7	L8	L9	L10	L11	L12	L13	L14	P1	P2	P3	P4	Z1	Z2	Z3	Z4	Z5	Z6	Z7	Z8	Z9	Z10	Z11	Z12	P5	P6	P7	P8	P9	P10	P11	P12
Cichliformes|Cichlidae|Coptodon|Coptodon zillii			28.6025	43.0309	6.28942	9.27176	7.2128	4.23526	41.1296	58.5982	21.2042	31.9834	19.8832	28.5447	22.4411	5.01466	10.709	15.334		0.971332	0.216587	19.0515	0.564096	10.1656	3.43144	2.45495	0.00868092	5.27346	1.75215	26.5494	3.70458	0.994686		5.55096	3.64371	8.3235	5.7912	10.5784
Cichliformes|Cichlidae|Parachromis|Parachromis managuensis																					0.00375765	0.0293945	0.0632176	0.413711	0.0612404								1.28088
Cichliformes|Cichlidae|Oreochromis|Oreochromis aureus					2.93506	2.38803		3.01265		1.20097						0.00197506				0.00253612		0.00166384	0.106205	0.0079179	27.3004	22.609	0.0173618	42.4869	39.6799	7.53311	74.956	24.1823	62.4118	63.8033	10.7012	44.4139	39.1906	65.1416
Cichliformes|Cichlidae|Oreochromis|Oreochromis mossambicus			0.115176	0.19461	8.56258	5.55322	0.00166002	8.39215	0.00471291	3.00715		0.291564	0.00480773			17.7636		0.00519798		0.0811557	3.39928	0.296214	14.3917	34.4904	0.126432	0.607695	0.00578728	0.418885	0.275074		0.363194	0.0426615	0.229847	0.434153	0.00466147	0.0715487	0.1216	0.291662
Cichliformes|Cichlidae|Oreochromis|Oreochromis niloticus			16.4653	16.4162			0.0863212		1.93701			58.2149	7.92954		1.19533	0.052339		0.150741		0.00760835	0.00187882	0.489169		0.0395895	0.11853	0.0310753		0.142122	0.227687
Pleuronectiformes|Scophthalmidae|Scophthalmus|Scophthalmus maximus																																0.0107828
Clupeiformes|Engraulidae|Coilia|Coilia grayi																							0.549507								0.425495		5.05246	2.33271	0.00310764	1.90797		0.426276
Clupeiformes|Clupeidae|Konosirus|Konosirus punctatus																																			0.105781	1.50793		2.00651
Elopiformes|Megalopidae|Megalops|Megalops cyprinoides																																		0.199848		0.42333	1.82093
Synbranchiformes|Mastacembelidae|Mastacembelus|Mastacembelus armatus	2.21362						0.0788459			0.487196										0.0173013
Synbranchiformes|Synbranchidae|Monopterus|Monopterus albus	0.0237656	0.0931278			0.0155477	0.0582844	0.721179	0.295085					0.155269			0.17973									0.0918606					0.105719			0.86924
Cyprinodontiformes|Heteropteridae|Oryzias|Oryzias curvinotus		5.85131																			77.7913	64.9095	0.177496	0.240506											1.30676			0.0897422
Cyprinodontiformes|Poeciliidae|Gambusia|Gambusia affinis	0.20064		1.14638	0.45685	0.944073	1.56907		0.998732	0.157473		0.255739					0.284408						0.550176	0.148318	0.249414	2.35776				31.2625	1.32149	2.58594			0.0999241			0.6384	1.87337
Cypriniformes|Cultrinae|Pseudolaubuca|Pseudolaubuca engraulis					2.09524
Cypriniformes|Cultrinae|Pseudohemiculter|Pseudohemiculter dispar			0.0298058		0.0184595	0.0147561
Cypriniformes|Cultrinae|Culter|Culter alburnus			0.0779536	0.0571062	0.266345	0.53122
Cypriniformes|Cultrinae|Culter|Culter pseudobrevicauda						23.5461
Cypriniformes|Leuciscinae|Ctenopharyngodon|Ctenopharyngodon idella	0.710465	0.289062	1.41692	0.171319	0.0632898	0.0147561	0.0128728	1.21398	11.0294	0.900763	0.0131148			2.1556	1.7878	0.00239797	0.014336	0.0166335					3.05749	0.236513	2.15499	4.86579	2.01887	9.75441	0.0072971	1.05719	0.283822	8.06302			9.74731	10.5952	16.264
Cypriniformes|Leuciscinae|Squaliobarbus|Squaliobarbus curriculus							0.0128728	0.0275512	0.0850352	0.00469964	0.531151	0.0128419	0.0160623	0.0422667	0.0883508		0.0645119	0.010396				0.0610075	4.78022	2.00719	0.35559	0.186452	0.00578728				0.271185	0.314348	5.05037	5.39246	5.47567	0.310044	0.157067	1.07691
Cypriniformes|Cultrinae|Megalobrama|Megalobrama amblycephala						0.00983741
Cypriniformes|Cultrinae|Megalobrama|Megalobrama terminalis							0.0096546	0.0154976	0.00944835							0.0790022		0.00207919				0.00110923		0.0920456	0.0217305	0.486846		0.137135
Cypriniformes|Cultrinae|Parabramis|Parabramis pekinensis	1.31568	0.303661		0.130529			72.4594	35.8855	0.0503912		8.78695		0.262351		0.524908	0.0237007		83.0065						0.0296921	0.0138285	0.0414337				1.85009					35.4803
Cypriniformes|Xenocyprinae|Xenocypris|Xenocypris davidi			0.0160493
Cypriniformes|Xenocyprinae|Xenocypris|Xenocypris argentea							0.102982	1.77533	0.062989	0.0250647	0.124591	0.00770517	0.0321246		0.0519711		0.043008	0.0426234												0.0528596
Cypriniformes|Hypophthalmichthyinae|Hypophthalmichthys|Hypophthalmichthys molitrix				0.0775013	0.131854			0.556594								0.120938							0.591209			1.11058	0.88655				0.784321	0.00355924	1.02765	2.56376		0.130233
Cypriniformes|Hypophthalmichthyinae|Hypophthalmichthys|Hypophthalmichthys nobilis				0.00815803	0.0527415			0.0393817								16.2152			0.00166123					3.54128	0.775383	0.828675		5.10391	0.152562		4.2431	37.2693	0.164279			0.0178872
Cypriniformes|Danioninae|Zacco|Zacco platypus	13.216	18.8036	0.107759	0.126449	0.174047	0.0368903	0.0096546		0.0566901	1.91275	0.983613								0.655558	12.6263	0.113766				0.0397008
Cypriniformes|Danioninae|Opsariichthys|Opsariichthys bidens	5.41204	3.99573	0.995828	0.610575	10.5176	14.2105	0.602774	15.9752	0.0486206	4.23208	0.723108	0.141482							0.0198654	0.141001	3.0752	0.174101			0.00113959
Cypriniformes|Leuciscinae|Mylopharyngodon|Mylopharyngodon piceus															6.74771
Cypriniformes|Cultrinae|Toxabramis|Toxabramis houdemeri																0.000987528								0.134604		0.321111		1.26164
Cypriniformes|Cyprinidae|Nicholsicypris|Nicholsicypris normalis																0.73077			47.8184	28.3588	0.591829								0.100552
Cypriniformes|Cyprinidae|Onychostoma|Onychostoma gerlachi													8.54381			0.684357			2.95994	4.00511
Cypriniformes|Gobioninae|Abbottina|Abbottina rivularis																									0.200513
Cypriniformes|Danioninae|Rasbora|Rasbora steineri	1.25318
Cypriniformes|Cultrinae|Hemiculter|Hemiculter leucisculus			10.62	11.3968	54.0935	34.8934									5.62847	3.00603						0.000554613	0.00486289	1.84982	0.435597	15.2649	0.00289364	11.2675		0.845753			4.11844	0.354903	2.99732	0.166947
Cypriniformes|Barbinae|Acrossocheilus|Acrossocheilus beijiangensis	7.348	13.3129	0.62676	1.39131	0.469704	0.659985	0.688885	0.013429	2.58889	0.0629875
Cypriniformes|Barbinae|Acrossocheilus|Acrossocheilus parallens							0.260674	0.0206634			0.00655742							0.192325		3.40181
Cypriniformes|Gobioninae|Hemibarbus|Hemibarbus medius					0.0580157	0.00983741
Cypriniformes|Cyprinidae|Carassius|Carassius auratus	0.240426	7.99446	1.21516	0.999359	0.524778	0.0639432	2.98005	4.86968	0.781064	8.32775	2.60985	3.41082	14.0304	12.3419	2.32311	7.12699	54.0395		1.86483	0.00760835		0.112032	0.179927	8.23902	13.703	6.22542		1.56583	0.00577886	25.0026	0.0145278			0.427262
Cypriniformes|Labeoninae|Osteochilus|Osteochilus salsburyi																1.73706			0.0564817	10.0861	0.0131518	1.7315	0.00486289	17.8856	4.03594	1.55031	0.0115746	0.0673208
Cypriniformes|Cyprinidae|Cyprinus|Cyprinus carpio		0.408774	9.01511	1.23594	0.118668	0.00491871	1.67668	0.289288	0.283451	5.17117		0.698602				8.88084	0.043008	0.923161		2.75422		0.267324		5.05063	0.681547	14.6399	0.00578728	7.88401		4.49307		0.139211				0.375631
Cypriniformes|Cyprinidae|Carassioides|Carassioides acuminatus																							7.42807								0.305083			0.761491
Cypriniformes|Xenocyprinae|Metzia|Metzia lineata			0.105467													0.0276508				0.00253612		0.00110923		0.163307	0.148162	0.0138112		0.0349071
Cypriniformes|Labeoninae|Cirrhinus|Cirrhinus molitorella			0.0481478				0.0064364	0.0120537	0.0062989	0.0109658	0.0655742				0.00519711	4.31945	14.9581			2.73647		0.73098		4.29942	20.9413	0.155376	0.00289364	7.89648		16.6916		0.321084		0.585762		0.411405	0.749866
Cypriniformes|Labeoninae|Cirrhinus|Cirrhinus mrigala															7.28753	5.71963	6.57672						0.0521733			0.00714549	90.6307		0.0192936	4.35085	0.117959	0.070045					0.00983689
Cypriniformes|Barbinae|Pseudorasbora|Pseudorasbora parva							0.032182	1.00218	1.96211			0.662644		1.1729	1.62669		3.2686													3.11872
Cypriniformes|Gobioninae|Sarcocheilichthys|Sarcocheilichthys nigripinnis														1.0778			1.71315
Cypriniformes|Gobioninae|Saurogobio|Saurogobio dabryi																				3.30963
Cypriniformes|Gobioninae|Pseudogobio|Pseudogobio vaillanti							0.0337911		0.0440923					2.67337																5.2331
Cypriniformes|Barbinae|Puntius|Puntius semifasciolatus			0.14255		1.27961	0.596294	0.0016091	0.437376	10.8215	0.0673614		0.00513678				0.0128379				0.0521854	3.68249	0.0138653		0.201907	0.0553139	0.303847
Cypriniformes|Gobioninae|Microphysogobio|Microphysogobio fukiensis							0.0386184
Cypriniformes|Labeoninae|Labeo|Labeo rohita																3.89602				0.0152167		7.13462		0.197589	0.0108652	0.00345281
Cypriniformes|Gobioninae|Squalidus|Squalidus argentatus	3.58666	2.77153	0.341652	0.0125118	0.461164	0.0102855	1.76527	0.788735	0.934677	0.182153	55.4155	0.0019927
Cypriniformes|Gobioninae|Squalidus|Squalidus multimaculatus																						0.00277307
Cypriniformes|Acheilognathinae|Rhodeus|Rhodeus ocellatus			0.213226	2.18635	6.77201	4.09482
Cypriniformes|Acheilognathinae|Rhodeus|Rhodeus sinensis	35.4574	10.4354			0.00527415	0.00245935															0.41522	0.400985											1.00715
Cypriniformes|Acheilognathinae|Acanthorhodeus|Acanthorhodeus chankaensis	0.151303	0.522647	0.0137565					1.54115	0.68658	1.62137	0.262297																			0.264298
Cypriniformes|Acheilognathinae|Acheilognathus|Acheilognathus cyanostigma			0.00458551		0.0184595	0.00245935
Cypriniformes|Acheilognathinae|Acheilognathus|Acheilognathus macropterus			0.362255		0.26107	0.0147561	0.630767	0.249683												1.334											0.138014							0.168267
Cypriniformes|Acheilognathinae|Acheilognathus|Acheilognathus tonkinensis																					1.10421
Cypriniformes|Gastromyzontidae|Pseudogastromyzon|Pseudogastromyzon changtingensis																	0.00716799			2.16331
Cypriniformes|Gastromyzontidae|Pseudogastromyzon|Pseudogastromyzon myersi	0.0742222		0.013103		0.00512404	0.00171425
Cypriniformes|Gastromyzontidae|Pseudogastromyzon|Pseudogastromyzon peristictus																			0.192446
Cypriniformes|Gastromyzontidae|Vanmanenia|Vanmanenia pingchowensis		0.47009					0.0241365	0.523473	1.00153	1.06368		0.706307	48.0049	1.03553	0.509316															0.475736
Cypriniformes|Cobitidae|Paramisgurnus|Paramisgurnus dabryanus			0.802464	1.46845	1.13658	1.19525										0.00197506				0.00507223		0.00221845		0.000989738	0.0019755			0.0124668
Cypriniformes|Cobitidae|Misgurnus|Misgurnus anguillicaudatus	0.203687	0.0432842		2.3729	0.521485	0.391161	0.082611		7.19334	0.136197	6.97316					0.592517				1.16408		0.832986	0.505741	0.15044	0.217305			2.56318			0.312347		2.82921		0.685235	0.327932
Cypriniformes|Cobitidae|Cobitis|Cobitis arenae	0.358521
Cypriniformes|Cobitidae|Cobitis|Cobitis sinensis																					0.00563647
Cypriniformes|Nemacheilidae|Schistura|Schistura fasciolata	1.41435	2.14315			0.0993193		0.0466639		0.258255	0.0294431									1.72332	2.07809
Cypriniformes|Nemacheilidae|Micronemacheilus|Micronemacheilus pulcher									3.65966	0.00156655									11.607		1.40724
Cypriniformes|Barbinae|Spinibarbus|Spinibarbus hollandi																			0.0314535	0.0367843	0.00928556	0.0471709		0.277953	0.0436693			0.0225646
Spariformes|Sparidae|Pagrus|Pagrus major																																		0.130935
Spariformes|Sparidae|Acanthopagrus|Acanthopagrus latus																																0.0310007		0.0604478
Spariformes|Sparidae|Acanthopagrus|Acanthopagrus schlegelii																							0.021883
Perciformes|Lateolabracidae|Lateolabrax|Lateolabrax maculatus																										13.0378									2.78495
Perciformes|Terapontidae|Rhynchopelates|Rhynchopelates oxyrhynchus																0.461175								0.0811585										0.110261
Anguilliformes|Anguillidae|Anguilla|Anguilla japonica								0.0830021				0.11021						0.115053												0.340668
Siluriformes|Ictaluridae|Ictalurus|Ictalurus punctatus																															0.283291		0.579882	0.0689132
Siluriformes|Bagridae|Hemibagrus|Hemibagrus guttatus			3.0437
Siluriformes|Bagridae|Tachysurus|Tachysurus fulvidraco	0.20064	0.724114					0.50043			0.374404						0.487839						0.108441	0.838849	0.0702714	0.036711			1.33644	0.0418887		1.62953
Siluriformes|Bagridae|Pseudobargrus|Pseudobargrus adiposalis																0.000987528					1.08972							0.00249336
Siluriformes|Bagridae|Leiocassis|Leiocassis longirostris					0.00527415
Siluriformes|Loricariidae|Pterygoplichthys|Pterygoplichthys anisitsi													0.202891	0.896675	0.618022
Siluriformes|Loricariidae|Pterygoplichthys|Pterygoplichthys pardalis														0.0298892	0.0257509	0.621155		0.00727717					0.126435	0.780903	0.818844			0.561007			0.474574			0.0689132	1.39247			0.134613
Siluriformes|Pangasiidae|Pangasianodon|Pangasianodon hypophthalmus																	1.23701
Siluriformes|Plotosidae|Plotosus|Plotosus lineatus																																			0.180364			0.179484
Siluriformes|Siluridae|Silurus|Silurus asotus	3.92729	1.3256					0.831905	1.05211		0.206784	0.137706							0.092524		2.90385
Siluriformes|Siluridae|Pterocryptis|Pterocryptis cochinchinensis																			28.6163	0.00429537	1.12917
Siluriformes|Clariidae|Clarias|Clarias fuscus			16.4604	15.2362	0.0859384	0.00983741		2.72328	0.222164	0.0453071	0.70288			6.55728							0.236732	0.152519	0.938538	0.118769	0.340773
Siluriformes|Clariidae|Clarias|Clarias gariepinus							5.02825	11.3923	0.034644				0.814925	5.85328	42.7595	16.6286	3.74506						55.5877			3.62189	6.28445				6.01692		1.65699	1.96747	3.48118	0.405443	1.1856
Anabantiformes|Channidae|Channa|Channa asiatica																			0.236319		0.379522
Anabantiformes|Channidae|Channa|Channa gachua			0.229406	0.0693433												2.58535				0.00253235	1.06176	1.4065	0.148318	2.24473		5.92848			24.2377			0.545618	3.12592	1.82965	1.00532	3.04678	8.78053	0.258009
Anabantiformes|Channidae|Channa|Channa maculata			6.72081	0.013971			0.114542	0.915264	0.191369	0.140691	0.181045					0.566841						0.672146		0.15242	1.57043	0.452318		0.775436							6.26613
Anabantiformes|Anabantidae|Anabas|Anabas testudineus		0.335184		1.27992	0.769495	0.0144324				0.0956015						0.526352						0.0754274	1.69027	0.0583945		4.50937			1.68165		0.249934	0.816941	1.07817				0.0330236
Anabantiformes|Osphronemidae|Macropodus|Macropodus opercularis					0.462449	0.458688			3.69431	0.565523
Scombriformes|Stromateidae|Pampus|Pampus argenteus																														0.0297891
Perciformes|Sinipercidae|Siniperca|Siniperca knerii																					1.57545				0.122481			0.0361592
Perciformes|Sinipercidae|Siniperca|Siniperca scherzeri				0.608073					0.325105
Perciformes|Centrarchidae|Micropterus|Micropterus salmoides													0.119728	7.87361	0.0367497							0.170821	0.851006	6.20071	2.32615		0.00289364							0.34112
Carangiformes|Carangidae|Trachinotus|Trachinotus ovatus																																			0.0730786
Tetraodontiformes|Tetraodontidae|Takifugu|Takifugu bimaculatus																																						2.44047
Perciformes|Scatophagidae|Scatophagus|Scatophagus argus																																			0.0831884			0.30288
Acanthuriformes|Sciaenidae|Collichthys|Collichthys lucidus																																0.377038	1.95989	1.75186	1.46836	0.548789		0.931075
Acanthuriformes|Sciaenidae|Larimichthys|Larimichthys crocea																																			0.13052
Perciformes|Sillaginidae|Sillago|Sillago sihama																														0.105719
Gobiiformes|Odontobutidae|Odontobutis|Odontobutis sinensis					0.0527415		0.0531003			0.0469964		0.613845																		0.158579
Gobiiformes|Butidae|Oxyeleotris|Oxyeleotris marmorata																						0.184132
Gobiiformes|Eleotridae|Eleotris|Eleotris fusca																											0.0578728
Gobiiformes|Eleotridae|Eleotris|Eleotris oxycephala																								0.0821483			0.0462982											0.224356
Gobiiformes|Butidae|Bostrychus|Bostrychus sinensis																																		0.172283
Gobiiformes|Odontobutidae|Micropercops|Micropercops swinhonis	1.76629	13.0195
Gobiiformes|Gobiidae|Glossogobius|Glossogobius aureus																										0.234791								0.127489		2.02721	5.8368	0.10096
Gobiiformes|Gobiidae|Glossogobius|Glossogobius giuris								0.227298								0.240957							5.61178			0.169188	0.0115746				0.95399		1.26625	0.151609		0.256383	0.344533	0.269227
Gobiiformes|Oxudercidae|Boleophthalmus|Boleophthalmus pectinirostris																																0.637677
Gobiiformes|Oxudercidae|Odontamblyopus|Odontamblyopus rubicundus																																				1.109		0.157049
Gobiiformes|Oxudercidae|Rhinogobius|Rhinogobius giurinus	11.522	9.1507	0.110052	0.232504	0.574882	0.324635	0.172174							2.00767	0.187096	0.419699			3.07582	1.18508	0.131101			0.0752201					0.0970848
Gobiiformes|Oxudercidae|Rhinogobius|Rhinogobius cliffordpopei	6.85796	2.24242	0.937736	0.16724	0.113394	0.0467277	3.63978	1.43439	10.6735	11.3778	1.0164	3.13857		26.6069	2.64013				1.1406	20.5459	2.56569	0.388034	0.00486289	0.0986213	17.1364	0.141569				0.41967	0.00242129			0.110261
Gobiiformes|Oxudercidae|Rhinogobius|Rhinogobius similis	2.54583	5.76372			0.0210966																					0.19681
Gobiiformes|Oxudercidae|Rhinogobius|Rhinogobius leavelli				0.0489482
Gobiiformes|Oxudercidae|Mugilogobius|Mugilogobius abei							0.0144819	0.00172195	0.0661385	0.0266313	0.00655742																							0.275653		0.387556	1.31733
Gobiiformes|Oxudercidae|Mugilogobius|Mugilogobius myxodermus														1.13063	3.51527	0.790409	3.58089	0.0448863						0.0702714	0.167917												0.374933
Perciformes|Gerreidae|Gerres|Gerres filamentosus										0.0767607
Characiformes|Prochilodontidae|Prochilodus|Prochilodus lineatus																0.19553									0.155077
Characiformes|Serrasalmidae|Piaractus|Piaractus brachypomus																		0.0471594																	2.08871		0.785333
Mugiliformes|Mugilidae|Liza|Liza carinata					0.0237337		0.0659731											0.00935636					1.57315	0.00129092				0.59688	0.191693		1.71185	0.972233	4.38172	3.49734	4.64282	7.34567	5.7456	4.81243
Mugiliformes|Mugilidae|Liza|Liza subviridis																															0.171912	24.7077	1.90982	6.09882	1.37824	14.4528	7.50373	0.60576
Mugiliformes|Mugilidae|Mugil|Mugil cephalus																							0.00206211					0.798832	0.267208			0.500711		0.73048	4.87366	1.43694	3.34906	7.93097

## Sheet: Table S5
Table S5: Relative percentage (%) of fish species abundance. Note: sampling sites in the Liuxi River (L1 – L14), Zeng River (Z1 – Z12), and Pearl River (P1 – P12).
Sampling sites	L1	L2	L3	L4	L5	L6	L7	L8	L9	L10	L11	L12	L13	L14	P1	P2	P3	P4	Z1	Z2	Z3	Z4	Z5	Z6	Z7	Z8	Z9	Z10	Z11	Z12	P5	P6	P7	P8	P9	P10	P11	P12
Cichliformes|Cichlidae|Coptodon|Coptodon zillii			24.0741	33.913	6.04027	8.49673	6.8323	3.42466	32.7731	48.7013	18.3673	29.8969	18.797	19.4444	18.3333	5.14286	8.33333	15		0.840336	0.564972	17.6119	0.854701	8.37989	3.58974	3.15789	1.21951	6.09756	1.72414	23.2	3.87597	1.32159		5.49451	3.15315	7.2	5.30303	7.5
Cichliformes|Cichlidae|Parachromis|Parachromis managuensis																					0.564972	0.298507	0.854701	0.558659	0.512821								2.7027
Cichliformes|Cichlidae|Oreochromis|Oreochromis aureus					3.3557	1.96078		3.42466		1.94805						0.571429				0.840336		0.298507	0.854701	0.558659	23.0769	17.8947	1.21951	32.9268	37.3563	7.2	65.8915	22.467	54.955	42.8571	7.65766	37.6	35.6061	37.5
Cichliformes|Cichlidae|Oreochromis|Oreochromis mossambicus			0.617284	0.869565	7.38255	4.57516	0.621118	7.53425	0.840336	3.24675		1.03093	0.75188			15.4286		0.555556		0.840336	3.9548	0.298507	12.8205	28.4916	0.512821	1.05263	1.21951	1.21951	0.574713		0.775194	0.440529	0.900901	1.0989	0.45045	0.8	0.757576	2.5
Cichliformes|Cichlidae|Oreochromis|Oreochromis niloticus			14.1975	13.0435			0.621118		2.52101			52.5773	8.27068		1.66667	0.571429		0.555556		0.840336	0.564972	0.895522		0.558659	0.512821	1.05263		1.21951	0.574713
Pleuronectiformes|Scophthalmidae|Scophthalmus|Scophthalmus maximus																																0.440529
Clupeiformes|Engraulidae|Coilia|Coilia grayi																							0.854701								0.775194		4.5045	3.2967	0.45045	2.4		2.5
Clupeiformes|Clupeidae|Konosirus|Konosirus punctatus																																			0.45045	2.4		2.5
Elopiformes|Megalopidae|Megalops|Megalops cyprinoides																																		1.0989		0.8	2.27273
Synbranchiformes|Mastacembelidae|Mastacembelus|Mastacembelus armatus	3.61446						0.621118			0.649351										0.840336
Synbranchiformes|Synbranchidae|Monopterus|Monopterus albus	1.20482	1.08696			0.671141	0.653595	0.621118	0.684932					0.75188			0.571429									0.512821					0.8			0.900901		22.973
Cyprinodontiformes|Heteropteridae|Oryzias|Oryzias curvinotus		5.43478																			69.4915	60	1.7094	0.558659											1.35135			2.5
Cyprinodontiformes|Poeciliidae|Gambusia|Gambusia affinis	1.20482		1.85185	0.869565	2.01342	1.96078		2.05479	0.840336		2.04082					0.571429						0.895522	0.854701	0.558659	2.5641				29.3103	2.4	2.32558			1.0989			0.757576	2.5
Cypriniformes|Cultrinae|Pseudolaubuca|Pseudolaubuca engraulis					2.01342
Cypriniformes|Cultrinae|Pseudohemiculter|Pseudohemiculter dispar			0.617284		0.671141	0.653595
Cypriniformes|Cultrinae|Culter|Culter alburnus			0.617284	0.869565	0.671141	0.653595
Cypriniformes|Cultrinae|Culter|Culter pseudobrevicauda						20.2614
Cypriniformes|Leuciscinae|Ctenopharyngodon|Ctenopharyngodon idella	1.20482	1.08696	1.85185	0.869565	0.671141	0.653595	0.621118	2.05479	9.2437	1.94805	2.04082			2.77778	1.66667	0.571429	2.77778	0.555556					2.5641	0.558659	2.5641	5.26316	3.65854	8.53659	0.574713	2.4	0.775194	7.48899			6.75676	8.8	15.9091
Cypriniformes|Leuciscinae|Squaliobarbus|Squaliobarbus curriculus							0.621118	0.684932	0.840336	0.649351	2.04082	1.03093	0.75188	2.77778	1.66667		2.77778	0.555556				0.298507	4.2735	1.67598	0.512821	1.05263	1.21951				0.775194	0.440529	4.5045	5.49451	4.05405	0.8	0.757576	2.5
Cypriniformes|Cultrinae|Megalobrama|Megalobrama amblycephala						0.653595
Cypriniformes|Cultrinae|Megalobrama|Megalobrama terminalis							0.621118	0.684932	0.840336							0.571429		0.555556				0.298507		0.558659	0.512821	1.05263		1.21951
Cypriniformes|Cultrinae|Parabramis|Parabramis pekinensis	1.20482	1.08696		0.869565			60.2484	28.0822	0.840336		6.12245		0.75188		1.66667	0.571429		76.1111						0.558659	0.512821	1.05263				2.4					22.973
Cypriniformes|Xenocyprinae|Xenocypris|Xenocypris davidi			0.617284
Cypriniformes|Xenocyprinae|Xenocypris|Xenocypris argentea							0.621118	2.05479	0.840336	0.649351	2.04082	1.03093	0.75188		1.66667		2.77778	0.555556												0.8
Cypriniformes|Hypophthalmichthyinae|Hypophthalmichthys|Hypophthalmichthys molitrix				0.869565	0.671141			0.684932								0.571429							0.854701			1.05263	1.21951				0.775194	0.440529	0.900901	3.2967		0.8
Cypriniformes|Hypophthalmichthyinae|Hypophthalmichthys|Hypophthalmichthys nobilis				0.869565	0.671141			0.684932								14.2857			0.680272					3.91061	1.53846	1.05263		6.09756	0.574713		3.87597	34.8018	0.900901			0.8
Cypriniformes|Danioninae|Zacco|Zacco platypus	10.8434	16.3043	0.617284	0.869565	0.671141	0.653595	0.621118		0.840336	1.94805	2.04082								0.680272	10.9244	0.564972				0.512821
Cypriniformes|Danioninae|Opsariichthys|Opsariichthys bidens	6.0241	3.26087	1.85185	0.869565	8.72483	12.4183	0.621118	13.0137	0.840336	4.54545	2.04082	1.03093							0.680272	0.840336	2.82486	0.298507			0.512821
Cypriniformes|Leuciscinae|Mylopharyngodon|Mylopharyngodon piceus															5
Cypriniformes|Cultrinae|Toxabramis|Toxabramis houdemeri																0.571429								0.558659		1.05263		1.21951
Cypriniformes|Cyprinidae|Nicholsicypris|Nicholsicypris normalis																1.71429			44.2177	22.6891	0.564972								0.574713
Cypriniformes|Cyprinidae|Onychostoma|Onychostoma gerlachi													8.27068			0.571429			3.40136	4.20168
Cypriniformes|Gobioninae|Abbottina|Abbottina rivularis																									0.512821
Cypriniformes|Danioninae|Rasbora|Rasbora steineri	1.20482
Cypriniformes|Cultrinae|Hemiculter|Hemiculter leucisculus			9.25926	9.56522	42.2819	29.4118									5	2.85714						0.298507	0.854701	1.67598	0.512821	11.5789	1.21951	10.9756		0.8			4.5045	1.0989	2.25225	0.8
Cypriniformes|Barbinae|Acrossocheilus|Acrossocheilus beijiangensis	6.0241	11.9565	0.617284	2.6087	0.671141	0.653595	0.621118	0.684932	2.52101	0.649351
Cypriniformes|Barbinae|Acrossocheilus|Acrossocheilus parallens							0.621118	0.684932			2.04082							0.555556		4.20168
Cypriniformes|Gobioninae|Hemibarbus|Hemibarbus medius					0.671141	0.653595
Cypriniformes|Cyprinidae|Carassius|Carassius auratus	1.20482	7.6087	1.85185	0.869565	0.671141	0.653595	3.10559	4.79452	0.840336	7.14286	2.04082	3.09278	14.2857	8.33333	1.66667	6.28571	41.6667		2.04082	0.840336		0.298507	0.854701	7.26257	11.7949	5.26316		1.21951	0.574713	21.6	0.775194			1.0989
Cypriniformes|Labeoninae|Osteochilus|Osteochilus salsburyi																1.71429			0.680272	7.56303	0.564972	2.08955	0.854701	15.0838	3.58974	3.15789	1.21951	1.21951
Cypriniformes|Cyprinidae|Cyprinus|Cyprinus carpio		1.08696	8.02469	2.6087	0.671141	0.653595	1.86335	0.684932	0.840336	4.54545		1.03093				7.42857	2.77778	1.66667		2.52101		0.298507		5.02793	1.53846	11.5789	1.21951	6.09756		4		0.440529				0.8
Cypriniformes|Cyprinidae|Carassioides|Carassioides acuminatus																							5.98291								0.775194			1.0989
Cypriniformes|Xenocyprinae|Metzia|Metzia lineata			0.617284													0.571429				0.840336		0.298507		0.558659	0.512821	1.05263		1.21951
Cypriniformes|Labeoninae|Cirrhinus|Cirrhinus molitorella			0.617284				0.621118	0.684932	0.840336	0.649351	2.04082				1.66667	4	13.8889			2.52101		0.895522		3.91061	17.9487	1.05263	1.21951	6.09756		15.2		0.440529		1.0989		0.8	0.757576
Cypriniformes|Labeoninae|Cirrhinus|Cirrhinus mrigala															8.33333	5.14286	8.33333						0.854701			1.05263	74.3902		0.574713	4	0.775194	0.440529					0.757576
Cypriniformes|Barbinae|Pseudorasbora|Pseudorasbora parva							0.621118	2.05479	2.52101			1.03093		2.77778	1.66667		2.77778													4
Cypriniformes|Gobioninae|Sarcocheilichthys|Sarcocheilichthys nigripinnis														2.77778			2.77778
Cypriniformes|Gobioninae|Saurogobio|Saurogobio dabryi																				2.52101
Cypriniformes|Gobioninae|Pseudogobio|Pseudogobio vaillanti							0.621118		0.840336					2.77778																5.6
Cypriniformes|Barbinae|Puntius|Puntius semifasciolatus			0.617284		2.01342	0.653595	0.621118	0.684932	9.2437	0.649351		1.03093				0.571429				0.840336	3.9548	0.298507		0.558659	0.512821	1.05263
Cypriniformes|Gobioninae|Microphysogobio|Microphysogobio fukiensis							0.621118
Cypriniformes|Labeoninae|Labeo|Labeo rohita																4				0.840336		6.86567		0.558659	0.512821	1.05263
Cypriniformes|Gobioninae|Squalidus|Squalidus argentatus	3.61446	3.26087	0.617284	0.869565	0.671141	0.653595	1.86335	0.684932	0.840336	0.649351	38.7755	1.03093
Cypriniformes|Gobioninae|Squalidus|Squalidus multimaculatus																						0.298507
Cypriniformes|Acheilognathinae|Rhodeus|Rhodeus ocellatus			0.617284	2.6087	6.04027	4.57516
Cypriniformes|Acheilognathinae|Rhodeus|Rhodeus sinensis	27.7108	9.78261			0.671141	0.653595															0.564972	0.895522											0.900901
Cypriniformes|Acheilognathinae|Acanthorhodeus|Acanthorhodeus chankaensis	1.20482	1.08696	0.617284					2.05479	0.840336	1.94805	2.04082																			0.8
Cypriniformes|Acheilognathinae|Acheilognathus|Acheilognathus cyanostigma			0.617284		0.671141	0.653595
Cypriniformes|Acheilognathinae|Acheilognathus|Acheilognathus macropterus			0.617284		0.671141	0.653595	0.621118	0.684932												2.52101											0.775194							2.5
Cypriniformes|Acheilognathinae|Acheilognathus|Acheilognathus tonkinensis																					1.69492
Cypriniformes|Gastromyzontidae|Pseudogastromyzon|Pseudogastromyzon changtingensis																	2.77778			2.52101
Cypriniformes|Gastromyzontidae|Pseudogastromyzon|Pseudogastromyzon myersi	1.20482		0.617284		0.671141	0.653595
Cypriniformes|Gastromyzontidae|Pseudogastromyzon|Pseudogastromyzon peristictus																			0.680272
Cypriniformes|Gastromyzontidae|Vanmanenia|Vanmanenia pingchowensis		1.08696					0.621118	0.684932	0.840336	1.94805		1.03093	44.3609	2.77778	1.66667															0.8
Cypriniformes|Cobitidae|Paramisgurnus|Paramisgurnus dabryanus			1.85185	2.6087	2.01342	1.96078										0.571429				0.840336		0.298507		0.558659	0.512821			1.21951
Cypriniformes|Cobitidae|Misgurnus|Misgurnus anguillicaudatus	1.20482	1.08696		2.6087	0.671141	0.653595	0.621118		5.88235	0.649351	6.12245					0.571429				2.52101		0.895522	0.854701	0.558659	0.512821			3.65854			0.775194		2.7027		0.45045	0.8
Cypriniformes|Cobitidae|Cobitis|Cobitis arenae	1.20482
Cypriniformes|Cobitidae|Cobitis|Cobitis sinensis																					0.564972
Cypriniformes|Nemacheilidae|Schistura|Schistura fasciolata	1.20482	3.26087			0.671141		0.621118		0.840336	0.649351									2.04082	2.52101
Cypriniformes|Nemacheilidae|Micronemacheilus|Micronemacheilus pulcher									4.20168	0.649351									11.5646		1.69492
Cypriniformes|Barbinae|Spinibarbus|Spinibarbus hollandi																			0.680272	0.840336	0.564972	0.298507		0.558659	0.512821			1.21951
Spariformes|Sparidae|Pagrus|Pagrus major																																		1.0989
Spariformes|Sparidae|Acanthopagrus|Acanthopagrus latus																																0.440529		1.0989
Spariformes|Sparidae|Acanthopagrus|Acanthopagrus schlegelii																							0.854701
Perciformes|Lateolabracidae|Lateolabrax|Lateolabrax maculatus																										9.47368									2.25225
Perciformes|Terapontidae|Rhynchopelates|Rhynchopelates oxyrhynchus																0.571429								0.558659										1.0989
Anguilliformes|Anguillidae|Anguilla|Anguilla japonica								0.684932				1.03093						0.555556												0.8
Siluriformes|Ictaluridae|Ictalurus|Ictalurus punctatus																															0.775194		0.900901	1.0989
Siluriformes|Bagridae|Hemibagrus|Hemibagrus guttatus			3.08642
Siluriformes|Bagridae|Tachysurus|Tachysurus fulvidraco	1.20482	1.08696					0.621118			0.649351						0.571429						0.298507	0.854701	0.558659	0.512821			1.21951	0.574713		2.32558
Siluriformes|Bagridae|Pseudobargrus|Pseudobargrus adiposalis																0.571429					1.69492							1.21951
Siluriformes|Bagridae|Leiocassis|Leiocassis longirostris					0.671141
Siluriformes|Loricariidae|Pterygoplichthys|Pterygoplichthys anisitsi													0.75188	2.77778	1.66667
Siluriformes|Loricariidae|Pterygoplichthys|Pterygoplichthys pardalis														2.77778	1.66667	0.571429		0.555556					0.854701	1.67598	1.53846			1.21951			0.775194			1.0989	1.35135			2.5
Siluriformes|Pangasiidae|Pangasianodon|Pangasianodon hypophthalmus																	2.77778
Siluriformes|Plotosidae|Plotosus|Plotosus lineatus																																			0.45045			2.5
Siluriformes|Siluridae|Silurus|Silurus asotus	3.61446	1.08696					1.86335	2.05479		0.649351	2.04082							0.555556		2.52101
Siluriformes|Siluridae|Pterocryptis|Pterocryptis cochinchinensis																			26.5306	0.840336	1.69492
Siluriformes|Clariidae|Clarias|Clarias fuscus			14.1975	13.0435	0.671141	0.653595		3.42466	0.840336	0.649351	2.04082			8.33333							0.564972	0.298507	0.854701	0.558659	0.512821
Siluriformes|Clariidae|Clarias|Clarias gariepinus							4.34783	8.90411	0.840336				0.75188	8.33333	31.6667	14.2857	2.77778						45.2991			3.15789	6.09756				5.42636		2.7027	3.2967	3.15315	0.8	2.27273
Anabantiformes|Channidae|Channa|Channa asiatica																			0.680272		0.564972
Anabantiformes|Channidae|Channa|Channa gachua			0.617284	0.869565												2.85714				0.840336	1.69492	1.49254	0.854701	2.7933		5.26316			23.5632			1.32159	2.7027	3.2967	1.35135	4	8.33333	2.5
Anabantiformes|Channidae|Channa|Channa maculata			5.55556	0.869565			0.621118	2.05479	0.840336	0.649351	2.04082					0.571429						0.895522		0.558659	1.53846	1.05263		1.21951							4.95495
Anabantiformes|Anabantidae|Anabas|Anabas testudineus		1.08696		2.6087	0.671141	0.653595				0.649351						0.571429						0.298507	2.5641	0.558659		5.26316			1.72414		0.775194	1.32159	2.7027				0.757576
Anabantiformes|Osphronemidae|Macropodus|Macropodus opercularis					0.671141	0.653595			4.20168	0.649351
Scombriformes|Stromateidae|Pampus|Pampus argenteus																														0.8
Perciformes|Sinipercidae|Siniperca|Siniperca knerii																					1.69492				0.512821			1.21951
Perciformes|Sinipercidae|Siniperca|Siniperca scherzeri				0.869565					0.840336
Perciformes|Centrarchidae|Micropterus|Micropterus salmoides													0.75188	8.33333	1.66667							0.298507	0.854701	6.14525	2.5641		1.21951							1.0989
Carangiformes|Carangidae|Trachinotus|Trachinotus ovatus																																			0.45045
Tetraodontiformes|Tetraodontidae|Takifugu|Takifugu bimaculatus																																						2.5
Perciformes|Scatophagidae|Scatophagus|Scatophagus argus																																			0.45045			2.5
Acanthuriformes|Sciaenidae|Collichthys|Collichthys lucidus																																0.440529	2.7027	3.2967	1.35135	0.16		2.5
Acanthuriformes|Sciaenidae|Larimichthys|Larimichthys crocea																																			0.45045
Perciformes|Sillaginidae|Sillago|Sillago sihama																														0.8
Gobiiformes|Odontobutidae|Odontobutis|Odontobutis sinensis					0.671141		0.621118			0.649351		1.03093																		0.8
Gobiiformes|Butidae|Oxyeleotris|Oxyeleotris marmorata																						0.298507
Gobiiformes|Eleotridae|Eleotris|Eleotris fusca																											1.21951
Gobiiformes|Eleotridae|Eleotris|Eleotris oxycephala																								0.558659			1.21951											2.5
Gobiiformes|Butidae|Bostrychus|Bostrychus sinensis																																		1.0989
Gobiiformes|Odontobutidae|Micropercops|Micropercops swinhonis	3.61446	11.9565
Gobiiformes|Gobiidae|Glossogobius|Glossogobius aureus																										1.05263								1.0989		2.4	5.30303	2.5
Gobiiformes|Gobiidae|Glossogobius|Glossogobius giuris								0.684932								0.571429							5.98291			1.05263	1.21951				2.32558		2.7027	1.0989		0.8	0.757576	2.5
Gobiiformes|Oxudercidae|Boleophthalmus|Boleophthalmus pectinirostris																																1.32159
Gobiiformes|Oxudercidae|Odontamblyopus|Odontamblyopus rubicundus																																				2.4		2.5
Gobiiformes|Oxudercidae|Rhinogobius|Rhinogobius giurinus	10.8434	7.6087	0.617284	0.869565	0.671141	0.653595	0.621118							2.77778	1.66667	0.571429			3.40136	2.52101	0.564972			0.558659					0.574713
Gobiiformes|Oxudercidae|Rhinogobius|Rhinogobius cliffordpopei	6.0241	3.26087	1.85185	0.869565	0.671141	0.653595	3.10559	2.05479	9.2437	9.74026	2.04082	3.09278		19.4444	5				2.04082	15.9664	2.82486	0.895522	0.854701	0.558659	14.8718	1.05263				0.8	0.775194			1.0989
Gobiiformes|Oxudercidae|Rhinogobius|Rhinogobius similis	3.61446	5.43478			0.671141																					1.05263
Gobiiformes|Oxudercidae|Rhinogobius|Rhinogobius leavelli				0.869565
Gobiiformes|Oxudercidae|Mugilogobius|Mugilogobius abei							0.621118	0.684932	0.840336	0.649351	2.04082																							1.0989		0.8	2.27273
Gobiiformes|Oxudercidae|Mugilogobius|Mugilogobius myxodermus														2.77778	5	1.71429	2.77778	0.555556						0.558659	0.512821												0.757576
Perciformes|Gerreidae|Gerres|Gerres filamentosus										0.649351
Characiformes|Prochilodontidae|Prochilodus|Prochilodus lineatus																0.571429									0.512821
Characiformes|Serrasalmidae|Piaractus|Piaractus brachypomus																		0.555556																	2.25225		0.757576
Mugiliformes|Mugilidae|Liza|Liza carinata					0.671141		0.621118											0.555556					2.5641	0.558659				1.21951	0.574713		2.32558	1.32159	4.5045	3.2967	3.15315	7.2	5.30303	2.5
Mugiliformes|Mugilidae|Liza|Liza subviridis																															0.775194	23.348	2.7027	5.49451	1.35135	12	6.81818	2.5
Mugiliformes|Mugilidae|Mugil|Mugil cephalus																							0.854701					1.21951	0.574713			1.32159		1.0989	4.05405	2.4	3.78788	7.5

## Sheet: Table S6
Table S6: Relative percentage (%) of fish species biomass. Note: sampling sites in the Liuxi River (L1 – L14), Zeng River (Z1 – Z12), and Pearl River (P1 – P12).
Sampling sites	L1	L2	L3	L4	L5	L6	L7	L8	L9	L10	L11	L12	L13	L14	P1	P2	P3	P4	Z1	Z2	Z3	Z4	Z5	Z6	Z7	Z8	Z9	Z10	Z11	Z12	P5	P6	P7	P8	P9	P10	P11	P12
Cichliformes|Cichlidae|Coptodon|Coptodon zillii			7.47367	8.18446	5.31362	6.94584	5.5414	4.1801	7.43208	8.19602	10.3883	13.4389	11.1756	10.106	7.7437	3.98106	8.54509	9.91516		3.66728	4.54689	6.92136	3.0291	4.46269	4.06582	3.87398	5.40619	5.21009	6.63159	8.1942	5.34014	4.49025		4.27335	4.04176	5.33157	5.9435	6.1047
Cichliformes|Cichlidae|Parachromis|Parachromis managuensis																					4.22153	2.81673	2.81235	2.24312	2.35027								4.92883
Cichliformes|Cichlidae|Oreochromis|Oreochromis aureus					4.565	4.96515		4.0351		4.47776						2.24359				3.48356		2.88183	2.87734	2.29496	5.4247	5.30439	5.13534	6.88024	11.1852	6.50916	8.34717	7.31551	8.72028	5.97541	4.6161	6.82215	7.98099	8.17822
Cichliformes|Cichlidae|Oreochromis|Oreochromis mossambicus			3.10173	3.39673	5.15762	5.75736	2.82718	4.55892	3.08447	4.82469		5.83234	4.9637			4.53522		4.35103		3.27236	6.7909	2.70712	5.25262	5.12625	2.25881	2.58025	4.824	3.09917	4.41694		3.17653	2.99071	3.47456	2.54196	2.24544	2.82253	3.30197	4.06601
Cichliformes|Cichlidae|Oreochromis|Oreochromis niloticus			7.03498	7.18835			3.29408		4.77196			14.8795	9.95817		4.60323	2.45563		5.06959		3.81278	4.72728	4.18815		2.51186	2.63184	3.00636		3.61098	5.14637
Pleuronectiformes|Scophthalmidae|Scophthalmus|Scophthalmus maximus																																4.8008
Clupeiformes|Engraulidae|Coilia|Coilia grayi																							2.89222								3.39902		5.65846	3.68368	2.40271	4.09026		4.3508
Clupeiformes|Clupeidae|Konosirus|Konosirus punctatus																																			2.24544	3.88509		4.06601
Elopiformes|Megalopidae|Megalops|Megalops cyprinoides																																		3.4759		3.85955	5.78944
Synbranchiformes|Mastacembelidae|Mastacembelus|Mastacembelus armatus	6.89903						2.90306			3.18536										3.36018
Synbranchiformes|Synbranchidae|Monopterus|Monopterus albus	5.737	5.27294			3.28514	4.01706	3.30168	2.9038					5.79677			2.46129									2.63791					4.15305			4.0577		5.73483
Cyprinodontiformes|Heteropteridae|Oryzias|Oryzias curvinotus		5.10763																			9.15602	6.58175	4.02381	1.32199											2.1537			2.49334
Cyprinodontiformes|Poeciliidae|Gambusia|Gambusia affinis	2.19058		2.36275	1.51466	2.14282	2.62024		1.89409	1.37542		2.45235					0.939803						2.06215	1.20527	0.961323	2.09261				7.63448	2.70894	2.41973			1.13351			1.47241	1.81311
Cypriniformes|Cultrinae|Pseudolaubuca|Pseudolaubuca engraulis					5.10949
Cypriniformes|Cultrinae|Pseudohemiculter|Pseudohemiculter dispar			1.84332		1.67174	2.0442
Cypriniformes|Cultrinae|Culter|Culter alburnus			1.88414	2.06333	1.70876	2.08947
Cypriniformes|Cultrinae|Culter|Culter pseudobrevicauda						8.50874
Cypriniformes|Leuciscinae|Ctenopharyngodon|Ctenopharyngodon idella	6.14029	5.64361	5.06767	4.24566	3.51607	4.29944	3.53377	4.06248	6.45783	5.06828	6.87403			7.0177	4.93818	2.63431	7.11385	5.43847					4.41605	2.69463	4.09792	4.68108	7.88155	5.99175	5.52084	5.81019	3.97043	6.72388			4.94848	5.9094	7.67164
Cypriniformes|Leuciscinae|Squaliobarbus|Squaliobarbus curriculus							4.92508	4.33157	5.37329	5.404	9.58045	10.1602	8.64699	9.78069	6.88243		9.9147	7.57969				4.71591	6.25121	4.59474	3.93494	4.4949	8.40362				5.53366	5.20994	8.03589	5.879	5.66246	4.91696	5.75218	7.08316
Cypriniformes|Cultrinae|Megalobrama|Megalobrama amblycephala						4.96727
Cypriniformes|Cultrinae|Megalobrama|Megalobrama terminalis							3.81951	3.35924	4.16711							2.84732		5.87823				3.6573		2.91251	3.05164	3.4859		4.18696
Cypriniformes|Cultrinae|Parabramis|Parabramis pekinensis	6.22684	5.72316		4.3055			8.15855	6.4136	3.90971		9.08409		6.29172		5.00779	2.67144		13.0906						2.73261	2.86314	3.27058				5.87409					5.96616
Cypriniformes|Xenocyprinae|Xenocypris|Xenocypris davidi			3.55822
Cypriniformes|Xenocyprinae|Xenocypris|Xenocypris argentea							3.06857	3.64271	3.34783	3.36697	5.96911	6.33032	5.38751		4.2881		6.17736	4.72253												3.85983
Cypriniformes|Hypophthalmichthyinae|Hypophthalmichthys|Hypophthalmichthys molitrix				5.64518	4.6751			4.13242								3.50267							4.49208			4.28824	8.01725				5.27924	4.9704	5.77454	5.21296		4.69089
Cypriniformes|Hypophthalmichthyinae|Hypophthalmichthys|Hypophthalmichthys nobilis				6.4305	5.32547			4.70729								6.40115			10.9993					5.57129	5.15692	4.88479		7.63828	8.36191		7.82896	10.3081	6.57785			5.34345
Cypriniformes|Danioninae|Zacco|Zacco platypus	6.57072	6.84513	1.91184	2.09367	1.73389	2.12019	1.74262		1.9012	2.98651	3.3898								3.58121	4.79686	2.5008				1.39228
Cypriniformes|Danioninae|Opsariichthys|Opsariichthys bidens	5.79836	4.54679	3.12347	2.22725	4.2544	5.66137	1.8538	4.09242	2.0225	4.0215	3.60607	3.82429							3.80969	2.1457	4.78886	1.77507			1.48111
Cypriniformes|Leuciscinae|Mylopharyngodon|Mylopharyngodon piceus															7.83862
Cypriniformes|Cultrinae|Toxabramis|Toxabramis houdemeri																1.43362								1.46645		1.75515		2.10813
Cypriniformes|Cyprinidae|Nicholsicypris|Nicholsicypris normalis																1.992			11.709	5.5771	2.43811								2.65426
Cypriniformes|Cyprinidae|Onychostoma|Onychostoma gerlachi													7.44912			1.46726			7.125	4.01295
Cypriniformes|Gobioninae|Abbottina|Abbottina rivularis																									1.59828
Cypriniformes|Danioninae|Rasbora|Rasbora steineri	1.53084
Cypriniformes|Cultrinae|Hemiculter|Hemiculter leucisculus			4.90493	5.00158	5.8763	6.77493									4.04893	2.52609						1.81836	1.81553	2.20939	1.51724	3.79934	3.24027	4.34598		2.38869			4.16454	1.70743	2.69134	1.89588
Cypriniformes|Barbinae|Acrossocheilus|Acrossocheilus beijiangensis	4.28809	5.1311	1.25729	2.41483	1.14026	1.39431	1.146	1.0079	2.19284	1.25744
Cypriniformes|Barbinae|Acrossocheilus|Acrossocheilus parallens							0.848194	0.745981			1.64994							1.30537		3.28326
Cypriniformes|Gobioninae|Hemibarbus|Hemibarbus medius					2.97476	3.63752
Cypriniformes|Cyprinidae|Carassius|Carassius auratus	5.26437	7.89659	4.49995	3.64001	3.0145	3.68612	4.60884	4.34865	3.30539	5.92142	5.89344	8.46148	10.4371	8.14542	4.23375	4.02301	11.4898		8.42919	3.50674		2.90101	2.89649	4.24277	4.90277	4.20629		3.32114	4.73329	7.92133	3.40405			2.72403
Cypriniformes|Labeoninae|Osteochilus|Osteochilus salsburyi																3.20306			6.61513	6.24204	4.61941	4.92296	3.07741	4.95287	4.1077	3.92143	5.49242	3.52859
Cypriniformes|Cyprinidae|Cyprinus|Cyprinus carpio		6.10608	7.00343	5.90367	3.8042	4.65176	4.91378	3.36261	4.17129	6.32239		7.88738				4.7587	7.6968	7.56231		5.68752		3.66097		4.58608	3.92592	5.67282	6.52375	5.94667		6.82362		4.04449				3.81705
Cypriniformes|Cyprinidae|Carassioides|Carassioides acuminatus																							4.9157								3.61713			2.89455
Cypriniformes|Xenocyprinae|Metzia|Metzia lineata			4.63726													3.15093				4.89235		4.04728		3.22308	3.37703	3.85761		4.63342
Cypriniformes|Labeoninae|Cirrhinus|Cirrhinus molitorella			3.63469				3.31296	2.91373	3.61446	3.63512	6.4445				4.62962	3.9052	9.86865			5.08505		4.20669		3.99462	5.47591	3.0236	5.65289	5.37381		7.84899		3.50458		2.97873		3.3075	3.86933
Cypriniformes|Labeoninae|Cirrhinus|Cirrhinus mrigala															7.77084	4.58502	10.165						3.78315			3.61148	13.7773		6.18222	6.99474	4.44608	4.18598					4.62165
Cypriniformes|Barbinae|Pseudorasbora|Pseudorasbora parva							1.49327	2.1406	2.65539			3.08054		2.96547	2.08673		3.0061													3.6622
Cypriniformes|Gobioninae|Sarcocheilichthys|Sarcocheilichthys nigripinnis														2.45154			2.48513
Cypriniformes|Gobioninae|Saurogobio|Saurogobio dabryi																				2.29127
Cypriniformes|Gobioninae|Pseudogobio|Pseudogobio vaillanti							1.24329		1.35644					2.46905																3.66431
Cypriniformes|Barbinae|Puntius|Puntius semifasciolatus			1.56318		2.34097	1.73353	1.42481	1.25312	3.91345	1.56337		2.93932				1.06215				1.64917	4.51809	1.3643		1.08647	1.13837	1.30037
Cypriniformes|Gobioninae|Microphysogobio|Microphysogobio fukiensis							1.40009
Cypriniformes|Labeoninae|Labeo|Labeo rohita																1.89776				1.13516		3.52894		0.74784	0.783562	0.895067
Cypriniformes|Gobioninae|Squalidus|Squalidus argentatus	2.10876	1.93818	0.636613	0.697158	0.577357	0.70599	1.2136	0.510338	0.63307	0.636689	5.40533	1.19705
Cypriniformes|Gobioninae|Squalidus|Squalidus multimaculatus																						3.49904
Cypriniformes|Acheilognathinae|Rhodeus|Rhodeus ocellatus			1.02916	2.08723	2.70215	3.0198
Cypriniformes|Acheilognathinae|Rhodeus|Rhodeus sinensis	5.92321	4.01849			0.808855	0.989066															1.16662	1.49714											0.999073
Cypriniformes|Acheilognathinae|Acanthorhodeus|Acanthorhodeus chankaensis	2.36811	2.17655	1.49521					2.00382	1.48689	2.49994	2.65109																			1.71429
Cypriniformes|Acheilognathinae|Acheilognathus|Acheilognathus cyanostigma			0.945199		0.857219	1.04821
Cypriniformes|Acheilognathinae|Acheilognathus|Acheilognathus macropterus			1.3869		1.2578	1.53804	1.26414	1.1118												2.49765											1.42034							1.81806
Cypriniformes|Acheilognathinae|Acheilognathus|Acheilognathus tonkinensis																					4.71795
Cypriniformes|Gastromyzontidae|Pseudogastromyzon|Pseudogastromyzon changtingensis																	3.05242			2.84846
Cypriniformes|Gastromyzontidae|Pseudogastromyzon|Pseudogastromyzon myersi	1.84432		1.16449		1.0561	1.2914
Cypriniformes|Gastromyzontidae|Pseudogastromyzon|Pseudogastromyzon peristictus																			2.53834
Cypriniformes|Gastromyzontidae|Vanmanenia|Vanmanenia pingchowensis		1.83022					1.146	1.0079	1.25029	2.20537		2.36415	8.54843	2.27584	1.60145															1.44151
Cypriniformes|Cobitidae|Paramisgurnus|Paramisgurnus dabryanus			2.14132	2.34497	1.942	2.37468										0.820426				1.27385		1.05382		0.839213	0.879299			1.20643
Cypriniformes|Cobitidae|Misgurnus|Misgurnus anguillicaudatus	1.21937	1.12073		1.6837	0.698237	0.853802	0.701752		2.29108	0.769992	2.72604					0.523132				1.62206		1.34187	0.670903	0.535111	0.560672			1.53621			0.788466		1.72228		0.557354	0.700596
Cypriniformes|Cobitidae|Cobitis|Cobitis arenae	2.98476
Cypriniformes|Cobitidae|Cobitis|Cobitis sinensis																					1.78842
Cypriniformes|Nemacheilidae|Schistura|Schistura fasciolata	2.3663	3.63668			1.355		1.36182		1.48575	1.49425									4.67967	2.63569
Cypriniformes|Nemacheilidae|Micronemacheilus|Micronemacheilus pulcher									3.08447	1.56337									8.25109		3.37639
Cypriniformes|Barbinae|Spinibarbus|Spinibarbus hollandi																			5.03473	2.83567	3.51581	2.34585		1.86814	1.95737			2.68559
Spariformes|Sparidae|Pagrus|Pagrus major																																		4.25958
Spariformes|Sparidae|Acanthopagrus|Acanthopagrus latus																																5.30959		4.5129
Spariformes|Sparidae|Acanthopagrus|Acanthopagrus schlegelii																							3.39551
Perciformes|Lateolabracidae|Lateolabrax|Lateolabrax maculatus																										5.77702									4.5588
Perciformes|Terapontidae|Rhynchopelates|Rhynchopelates oxyrhynchus																2.34893								3.43922										4.05522
Anguilliformes|Anguillidae|Anguilla|Anguilla japonica								4.68672				10.9932						8.20114												6.70298
Siluriformes|Ictaluridae|Ictalurus|Ictalurus punctatus																															5.27605		5.77106	4.22206
Siluriformes|Bagridae|Hemibagrus|Hemibagrus guttatus			6.02533
Siluriformes|Bagridae|Tachysurus|Tachysurus fulvidraco	5.7238	5.26081					3.29408			3.6144						2.45563						3.15418	3.14927	2.51186	2.63184			3.61098	5.14637		4.91438
Siluriformes|Bagridae|Pseudobargrus|Pseudobargrus adiposalis																1.92993					5.22643							2.83796
Siluriformes|Bagridae|Leiocassis|Leiocassis longirostris					3.8487
Siluriformes|Loricariidae|Pterygoplichthys|Pterygoplichthys anisitsi													7.47577	8.45591	5.95021
Siluriformes|Loricariidae|Pterygoplichthys|Pterygoplichthys pardalis														8.66531	6.09756	3.25278		6.71531					4.17161	4.16358	4.36246			4.7832			4.90261			3.92322	4.33664			6.27541
Siluriformes|Pangasiidae|Pangasianodon|Pangasianodon hypophthalmus																	9.43399
Siluriformes|Plotosidae|Plotosus|Plotosus lineatus																																			2.37413			4.29904
Siluriformes|Siluridae|Silurus|Silurus asotus	7.36014	5.04621					4.2358	3.72536		3.46696	6.14638							4.86278		4.90278
Siluriformes|Siluridae|Pterocryptis|Pterocryptis cochinchinensis																			12.4444	2.84482	5.02749
Siluriformes|Clariidae|Clarias|Clarias fuscus			6.48376	6.58541	2.80089	3.42491		3.85595	3.07116	3.08872	5.47582			7.70287							4.03974	2.69544	2.69124	2.14653	2.24906
Siluriformes|Clariidae|Clarias|Clarias gariepinus							6.32485	6.10979	4.77622				7.68615	10.8721	10.241	5.66891	8.81299						7.99289			4.9965	10.2156				7.10639		6.72829	4.92237	5.02339	4.3706	6.39408
Anabantiformes|Channidae|Channa|Channa asiatica																			5.64143		3.93947
Anabantiformes|Channidae|Channa|Channa gachua			3.80546	4.16738												3.77375				4.0148	6.53335	4.84728	3.31614	3.86017		4.62012			11.2079			4.81591	5.59506	4.0933	3.61581	5.05394	6.83492	4.98852
Anabantiformes|Channidae|Channa|Channa maculata			6.59401	4.58896			3.81951	4.31822	4.16711	4.19093	7.42986					2.84732						4.70137		2.91251	3.9228	3.4859		4.18696							4.93362
Anabantiformes|Anabantidae|Anabas|Anabas testudineus		5.04621		5.08911	3.14388	3.84433				3.46696						2.35545						3.02551	4.04959	2.40939		4.32951			6.61763		3.55014	4.4808	5.20573				3.69034
Anabantiformes|Osphronemidae|Macropodus|Macropodus opercularis					1.86025	2.27471			3.66042	2.05142
Scombriformes|Stromateidae|Pampus|Pampus argenteus																														5.311
Perciformes|Sinipercidae|Siniperca|Siniperca knerii																					7.21914				3.14662			4.31728
Perciformes|Sinipercidae|Siniperca|Siniperca scherzeri				4.49932					4.08571
Perciformes|Centrarchidae|Micropterus|Micropterus salmoides													6.18304	9.14857	4.92129							3.37212	3.36687	4.50409	4.08803		6.00902							3.1664
Carangiformes|Carangidae|Trachinotus|Trachinotus ovatus																																			3.35825
Tetraodontiformes|Tetraodontidae|Takifugu|Takifugu bimaculatus																																						4.62347
Perciformes|Scatophagidae|Scatophagus|Scatophagus argus																																			2.90104			5.25315
Acanthuriformes|Sciaenidae|Collichthys|Collichthys lucidus																																3.40075	5.2754	3.85944	3.40923	5.64563		4.62347
Acanthuriformes|Sciaenidae|Larimichthys|Larimichthys crocea																																			3.08572
Perciformes|Sillaginidae|Sillago|Sillago sihama																														4.24481
Gobiiformes|Odontobutidae|Odontobutis|Odontobutis sinensis					2.18323		2.19422			2.40759		4.52656																		2.76002
Gobiiformes|Butidae|Oxyeleotris|Oxyeleotris marmorata																						1.81251
Gobiiformes|Eleotridae|Eleotris|Eleotris fusca																											3.68275
Gobiiformes|Eleotridae|Eleotris|Eleotris oxycephala																								1.13867			2.54795											2.14759
Gobiiformes|Butidae|Bostrychus|Bostrychus sinensis																																		1.59208
Gobiiformes|Odontobutidae|Micropercops|Micropercops swinhonis	4.9807	6.59678
Gobiiformes|Gobiidae|Glossogobius|Glossogobius aureus																										1.30037								1.28107		2.34887	3.67703	2.04914
Gobiiformes|Gobiidae|Glossogobius|Glossogobius giuris								1.64432								1.39374							3.52147			1.70632	3.19012				3.21865		3.52063	1.681		1.86654	2.1836	2.68885
Gobiiformes|Oxudercidae|Boleophthalmus|Boleophthalmus pectinirostris																																3.64275
Gobiiformes|Oxudercidae|Odontamblyopus|Odontamblyopus rubicundus																																				3.43731		3.45323
Gobiiformes|Oxudercidae|Rhinogobius|Rhinogobius giurinus	5.24853	4.44274	1.25768	1.37729	1.14061	1.39474	1.14636							2.27654	1.60195	0.854569			5.07254	2.32693	1.64512			0.874138					1.79096
Gobiiformes|Oxudercidae|Rhinogobius|Rhinogobius cliffordpopei	4.23319	3.16227	2.17235	1.34874	1.11697	1.36583	2.43622	1.74146	3.46905	3.81878	2.18372	4.08479		5.45913	2.767				4.0692	4.29597	3.49618	1.89598	1.07325	0.856019	3.29839	1.02454				1.41207	1.26131			1.00934
Gobiiformes|Oxudercidae|Rhinogobius|Rhinogobius similis	2.99271	3.4511			0.922426																					0.846096
Gobiiformes|Oxudercidae|Rhinogobius|Rhinogobius leavelli				1.27536
Gobiiformes|Oxudercidae|Mugilogobius|Mugilogobius abei							1.36214	1.198	1.48611	1.4946	2.6497																							1.22472		1.3599	2.66
Gobiiformes|Oxudercidae|Mugilogobius|Mugilogobius myxodermus														2.20782	2.74758	1.46572	2.23807	1.71099						0.847751	0.888245												1.29846
Perciformes|Gerreidae|Gerres|Gerres filamentosus										2.99921
Characiformes|Prochilodontidae|Prochilodus|Prochilodus lineatus																1.63146									1.74854
Characiformes|Serrasalmidae|Piaractus|Piaractus brachypomus																		7.22698																	5.00995		5.48451
Mugiliformes|Mugilidae|Liza|Liza carinata					4.11821		4.13894											6.36982					5.0034	3.15609				4.53712	6.4663		5.88016	5.53617	7.06088	4.70549	4.83127	6.32489	7.1045	5.95255
Mugiliformes|Mugilidae|Liza|Liza subviridis																															4.91937	8.84455	6.72895	5.38348	4.34859	7.07966	7.68254	6.29686
Mugiliformes|Mugilidae|Mugil|Mugil cephalus																							3.85752					4.42306	6.30375			5.42482		3.62783	4.94779	5.11976	6.58693	7.3753
